# Supplementary material for: Changes in the Quality and Microflora of Yellowtail Seriola quinqueradiata Muscles during Cold Storage
Source: Foods. 2024 Apr 1;13(7):1086. doi: 10.3390/foods13071086 (PMC11012079; doi:10.3390/foods13071086)
Supplement: Supplementary file 1 [file foods-13-01086-s001.zip]

Archive with 6 entries (6 files):
- Online resouce Loading Table 5乑.xlsx
- Online resouce Score Table 4乑.xlsx
- OnlineresourceTable1bacteria仢.xlsx
- OnlineresourceTable2TBARS仢.xlsx
- OnlineresourceTable3仢.xlsx
- OnlineresourceTable6_alfadiversity仢.xlsx
