# Supplementary material for: Changes in the Quality and Microflora of Yellowtail Seriola quinqueradiata Muscles during Cold Storage
Source: Foods. 2024 Apr 1;13(7):1086. doi: 10.3390/foods13071086 (PMC11012079; doi:10.3390/foods13071086)
Supplement: Supplementary file 1 [file foods-13-01086-s001.zip › Online resouce Loading Table 5乑.xlsx]

## Sheet: Sheet2
Table S5. Factor loadings of principal components analysis (PC1 and PC2) based on volatiles in in yellowtail fish muscles during storage
Peak no.	Kovats retention index	Compounds	PC1	PC2
1	689.5	Acetaldehyde	0.0521203	0.0127848
2	701	Heptane	0.0407309	-0.109679
3	715	Carbon disulfide	0.0163619	-0.0471118
4	732	Dimethyl sulfide	-0.0138994	0.0176852
5	775.75	Propanal	0.1278	-0.0108732
6	784.75	Furan	0.107865	0.00300609
7	800.75	Octane	0.0822006	-0.0211393
8	802	2-Methyl propanal	0.0801264	0.0204183
9	804.5	2-Propanone	0.0814161	0.0231145
10	822.75	2,3-Dihydrofuran	0.027958	0.0136538
11	826.75	2-Propenal	0.0300659	0.00849193
12	839.75	Tetrahydrofuran	0.0130567	0.0199193
13	851.5	2-Methylfuran	0.0877002	0.0104023
14	856.25	Butanal	0.115959	-0.0357192
15	860	2-Methyl-2-propanal	0.031086	-0.0395431
16	864	Ethyl Acetate	0.0190363	0.150265
17	883.75	2-Butanone	0.119745	0.0107085
18	895	2-Methyl-2-propanol	0.118492	0.0184747
19	898.25	Nonane	0.0252808	0.0140961
20	901	2-Methyl-butanal	0.0893868	0.0469325
21	904.5	3-Methyl butanal	0.12118	0.0246176
22	916	2-propanol	-0.034341	0.098199
23	918	Ethanol	0.0120259	0.000168684
24	919	Benzene	0.0994954	0.0185455
25	925	3-buten2-one	0.0405985	0.0227101
26	934	2-Ethyl furan	0.125332	-0.0233159
27	944	2-Ethyl acrolein	0.0354031	0.00732817
28	955.333	3-Pentanone+2-Pentanone	0.0924985	-0.0130549
29	957	Pentanal	0.0823989	-0.100204
30	958	2,3-Butanedione	0.113365	0.0548244
31	990	Methyl isobutyl ketone	-0.00806325	-0.019766
32	1000.25	Decane	0.00529956	0.0833952
33	1003.75	1-Penten-3-one	0.115983	-0.0491591
34	1006	α-Pinene	-0.0576378	0.0973279
35	1017	2-Butanol	0.0436091	0.0432465
36	1020	(E)-2-Butenal +Toluene	0.0178044	0.0320575
37	1026	Ethyl Butyrate	-0.0243907	0.132008
38	1027	1-Propanol	0.0633276	0.0827086
39	1035.5	2-Methyl 3-buten-2-ol	0.107871	0.0441289
40	1045	Camphene	0.0269055	0.02659
41	1047	2,3-Pentanedione	0.125431	0.0202913
42	1065	Hexanal	0.105707	-0.0738494
43	1082	2-Methyl 1-Propanol	0.0163954	0.0826196
44	1086	(Z)-2-Pentenal	0.0890526	-0.0351312
45	1096	Undecane	-0.0353018	0.125607
46	1098.5	3-Pentanol + 2-Propen-1-ol	0.01473	0.0711698
47	1103	Ethyl benzene	-0.0210425	0.156124
48	1103	(E)-3-Penten-2-one	0.0569084	-0.118938
49	1106.25	(E)-2-Pentenal	0.118989	-0.0612214
50	1111	1,4-Dimethyl benzene	-0.0283779	0.0106146
51	1111	2-Pentanol	0.102207	0.038881
52	1116.5	2,3-Hexanedione	0.122668	-0.0058534
53	1117	1,3-Dimethyl benzene	-0.0495949	0.0820807
54	1130.33	(E)-3-Hexenal	0.0491395	-0.148901
55	1133.25	(Z)-3-Hexenal	0.0433583	-0.13097
56	1133	1-Butanol	0.00592012	0.110746
57	1138	3-Heptanone	-0.0234689	0.0293315
58	1148.67	1-Penten-3-ol	0.118347	0.0553066
59	1155	3-Buten-1-ol	-0.049686	0.0593211
60	1159	1,2-Dimethyl benzene	-0.0151547	-0.00759767
61	1166	2-Heptanone	0.0594266	0.0428394
62	1168.75	Heptanal	0.0339664	-0.100606
63	1171	2-Ethyl hexanal	-0.0319156	0.0877405
64	1179	D-Limonene	-0.0398053	0.0798468
65	1181	(Z)-2-Hexenal	0.113511	-0.044028
66	1195	(E)-2-Hexenal	0.128839	-0.0106889
67	1198	Dodecane	-0.0343443	0.15417
68	1216.5	2-Pentyl furan,	0.115948	-0.0387823
69	1219	(E)-4-Heptenal	0.101142	-0.0502415
70	1221.33	1,3,5-Trimethyl benzene	0.0175871	0.0902369
71	1223	(Z)-4-Heptenal	0.120525	-0.00417682
72	1231.33	3-Methyl 3-buten-1-ol	-0.0146918	0.0712917
73	1233.75	Styrene	0.00703213	0.161665
74	1236	1-Pentanol	0.106235	0.0275874
75	1238	1-Hexen-3-ol	0.10085	-0.0218053
76	1251	p-Cymene	-0.0160104	0.160723
77	1258	1,2,4-Trimethyl benzene,	-0.0434166	0.122463
78	1260	Acetoin	0.0861995	0.0693257
79	1262.5	Cyclohexanone	0.045899	0.0758166
80	1269	2-Octanone	0.0715775	0.0159643
81	1273	Octanal	0.0496402	-0.121351
82	1283.5	1-Octen-3-one	0.114018	-0.0425347
83	1294	(E)-2-Penten-1-ol	0.116696	0.0449232
84	1298	Tridecane	-0.0505357	0.154155
85	1301.5	(Z)-2-Penten-1-ol	0.119345	0.0527406
86	1308.75	2,3-Octanedione	0.125407	0.00790244
87	1311	1,2,3-Trimethyl benzene	0.00459669	0.0533892
88	1317.5	Unknown	0.0665258	0.0650877
89	1319	6-Methyl 5-hepten-2-one	-0.0036602	0.00686742
90	1336.5	1-Hexanol	0.104191	0.0429431
91	1345	(E)-3-Hexen-1-ol	0.101832	0.0620863
92	1364	(Z)-3-Hexen-1-ol	0.103984	0.084562
93	1372	2-Nonanone	0.0778175	-0.0442566
94	1375	(E,E)-2,4-Hexadienal	0.102795	-0.00615515
95	1376.75	Nonanal	0.0457435	-0.0287973
96	1396	Tetradecane	-0.0377539	0.145424
97	1406.75	(E)-2-Octenal	0.0971633	-0.0923176
98	1423	Acetic acid	-0.0264992	0.0838653
99	1431	1-Octen-3-ol	0.127221	-0.0146105
100	1435	1-Heptanol	0.0149663	-0.130628
101	1438.67	(E,Z)-2,4-Heptadienal	0.122625	-0.0189273
102	1463	Unknown	0.125633	0.0347099
103	1465.25	(E,E)-2,4-Heptadienal	0.124359	-0.0293328
104	1469	2-Ethyl 1-hexanol	0.0705939	0.137728
105	1479	Decanal+unknown	0.0672164	-0.0566243
106	1490	Benzaldehyde	0.102677	-0.0330797
107	1493	(E,Z)-3,5-Octadien-2-one+pentadecane	-0.0375435	0.122166
108	1507	Propanoic acid	0.083709	0.0103848
109	1513.33	(E)-2-Nonenal	0.0996727	-0.0882206
110	1525	Unknown	0.0097068	0.0665999
111	1534.5	1-Octanol	0.0283117	-0.111896
112	1538.33	Unknown	0.0113604	0.188339
113	1539.67	Unknown	0.0178994	0.180398
114	1542.67	(E,E)-3,5-Octadien-2-one	0.118849	0.0460021
115	1548.5	(E,E)-2,6-Nonadienal	0.126679	0.0100513
116	1550	Unknown	0.0399451	0.181626
117	1561	(E,Z)-2,6-Nonadienal	0.12628	-0.0198347
118	1562	(E,E)-2,4-Octadienal	0.103255	-0.0534712
119	1565	Unknown	0.0471117	0.180547
120	1569	Unknown	0.071599	0.155235
121	1579	2-Undecanone	0.107513	-0.0188772
122	1585	Unknown	0.054265	0.155856
123	1598	Butanoic acid	0.0850481	0.0392417
124	1601	Unknown	0.0595829	0.171311
125	1603	Unknown	0.0520129	0.178421
126	1606	Unknown	0.0499639	0.17873
127	1611	Unknown	0.112846	0.0458304
128	1619	Acetophenone	0.0866894	0.011262
129	1621	Unknown	0.11471	0.0480953
130	1621	(E)-2-Decenal	0.0227409	-0.149076
131	1637	1-Nonanol	0.0658782	0.158344
132	1644	2-hydroxy-Benzaldehyde	0.0943207	-0.0858812
133	1653	Unknown	0.103568	0.0420415
134	1657	Unknown	0.125521	0.0372083
135	1660	Unknown	0.124779	0.0274082
136	1664	Unknown	0.123309	-0.0350536
137	1670	Unknown	-0.0415511	0.0775571
138	1675	(E,E)-2,4-Nonadienal	0.110761	-0.0383403
139	1692	Dodecanal	0.0150468	-0.02973
140	1694	Heptadecane	-0.0495141	0.0687927
141	1701	Unknown	0.117304	-0.0502048
142	1707	Pentanoic acid	0.0802056	0.0553846
143	1719	Acetamide	-0.00991513	-0.0573086
144	1730.75	(E)-2-Undecenal	0.0937461	-0.0803961
145	1740	(E,Z)-2,4-Decadienal	0.0741082	0.0472024
146	1770	Tetrahydro 2H-pyran-2-one	-0.0171205	-0.0125212
147	1786	(E,E)-2,4-Decadienal	0.125672	-0.0205349
148	1812.67	Unknown	0.105512	-0.0538788
149	1818	Hexanoic acid	0.103384	0.0514003
150	1927	Heptanoic acid	0.0437198	0.0370991
151	1946	Dodecanol	0.0926223	0.000413155
152	2011	Unknown	0.12564	0.0123522
153	2030	Octanoic acid	0.0952261	0.10409
154	2138.25	Nonanoic acid	0.0202004	0.030385
155	2244.75	Decanoic acid	0.0346261	0.0613525
