# Supplementary material for: Changes in the Quality and Microflora of Yellowtail Seriola quinqueradiata Muscles during Cold Storage
Source: Foods. 2024 Apr 1;13(7):1086. doi: 10.3390/foods13071086 (PMC11012079; doi:10.3390/foods13071086)
Supplement: Supplementary file 1 [file foods-13-01086-s001.zip › Online resouce Score Table 4乑.xlsx]

## Sheet: Sheet2
Table S4. Scores of principal components analysis (PC1 and PC2) based on volatiles in yellowtail fish muscles
Sample name	PC1	PC2
DM_0d_1	-8.65013	-0.164571
DM_0d_2	-6.68279	0.437606
DM_0d_3	-7.45013	0.165514
DM_3d_1	3.68347	0.174912
DM_3d_2	-4.56505	-3.12639
DM_3d_3	-5.02991	-0.942066
DM_6d_1	11.6389	0.182913
DM_6d_2	5.39574	0.594147
DM_6d_3	11.1925	2.37881
DM_10d_1	22.1405	-1.13155
DM_10d_2	3.18013	0.654216
DM_10d_3	13.4004	3.2268
DM_14d_1	9.826	3.53971
DM_14d_2	6.95822	0.547082
DM_14d_3	5.44645	-0.181
OD_0d_1	-0.734253	-6.53507
OD_0d_2	-1.21617	-6.8452
OD_0d_3	-1.13557	-5.77696
OD_3d_1	-1.95091	-3.12144
OD_3d_2	-3.49219	-4.85448
OD_3d_3	-3.15705	-4.77889
OD_6d_1	-5.64752	1.18873
OD_6d_2	-5.0143	-5.09888
OD_6d_3	-3.85208	-3.16428
OD_10d_1	-4.92319	0.763994
OD_10d_2	-5.95254	3.42333
OD_10d_3	-3.30939	-0.567979
OD_14d_1	-4.42164	15.9769
OD_14d_2	-7.58322	5.46772
OD_14d_3	-8.09426	7.56638
Storage time indicates as follows; ex. 0d, Storage for 0 day. OD, ordinary muscle in ventral part. DM, dark muscle. The numbers after storage time indicate sample number.
