# Supplementary material for: Changes in the Quality and Microflora of Yellowtail Seriola quinqueradiata Muscles during Cold Storage
Source: Foods. 2024 Apr 1;13(7):1086. doi: 10.3390/foods13071086 (PMC11012079; doi:10.3390/foods13071086)
Supplement: Supplementary file 1 [file foods-13-01086-s001.zip › OnlineresourceTable1bacteria仢.xlsx]

## Sheet: Table1
Table S1. Visible bacterial counts (VBCs) of yellowtail fish muscles during storage at 4 °C (log CFU/g)
	Muscle	Storage periods (days)
	type	0				3				6				10				14
Total viable count	OD	2.9764	±	0.110578	a	2.51913	±	0.332243	a	3.97851	±	0.467061	b	7.25325	±	0.197389	c†	8.55609	±	0.256559	d
	DM	2.99049	±	0.155413	a	2.72979	±	0.217555	a	4.01431	±	0.271557	b	6.63719	±	0.165011	c	8.21559	±	0.0625584	d
Heterotrophic marine bacteria	OD	1.62502	±	1.16872	a	2.0587	±	0.320379	a	4.20371	±	0.659495	b	7.02205	±	0.294327	c	8.518	±	0.162602	d†
Marin	DM	2.30103	±	0.49158	a	2.87137	±	0.358955	ab	3.44814	±	0.329407	b	6.63529	±	0.286904	c	7.93982	±	0.127879	d
Lactic Acid Bacteria	OD	0.62502	±	0.482976	a	0.62502	±	0.482976	a	0.784061	±	0.554415	a	1.23299	±	0.329498	a	1.15904	±	0.123485	a
MRS	DM	0.333333	±	0.471405	a	0.666667	±	0.531634	ab	0.958354	±	0.366824	ab	1.52849	±	0.179695	b	1.07028	±	0.525118	ab
Enterobacteriaceae	OD	1.26059	±	0.8998	a	0.899657	±	0.141907	a	3.05475	±	0.738177	b	6.41188	±	0.505195	c	7.50668	±	0.452733	c
VRBD	DM	1.663	±	0.478849	b	0.23299	±	0.329498	a	2.68565	±	0.163212	c	5.93712	±	0.145965	d	7.33527	±	0.102685	e
Pseudomonas sp	OD	0.666667	±	0.942809	a	2.17927	±	1.57417	ab	3.53464	±	0.153248	b†	6.05047	±	0.0735102	c	7.5773	±	0.283231	c
Cetri	DM	1.79931	±	0.141907	a	1.46598	±	1.1141	ab	2.84844	±	0.194548	b	5.89543	±	0.191038	c	7.22129	±	0.0295202	d
Aeromonas sp	OD	1.46598	±	1.04926	a	2.73243	±	0.194379	b	4.2208	±	0.161598	c†	7.2069	±	0.165256	d	8.40277	±	0.0280881	e†
Aero	DM	1.64734	±	1.16637	a	2.2817	±	0.468104	a	3.73748	±	0.128935	b	6.71758	±	0.240521	c	8.15537	±	0.109025	d
Brochothrix thermosphacta	OD	0.333333	±	0.471405	a	0	±	0	a	0.85801	±	0.613428	a	3.61479	±	0.736125	b	5.44337	±	0.154444	b†
Brochothrix thermosphacta,	DM	0	±	0	a	0	±	0	a	0.46598	±	0.658995	a	3.74912	±	0.288323	b	4.82425	±	0.161792	b
H2S-producing bacteria	OD	0	±	0	a	1.23299	±	0.880475	b	3.07868	±	0.223002	c	5.11148	±	0.429739	d	6.54108	±	0.419123	e
H2S producing bacteria	DM	0	±	0	a	0.566323	±	0.800902	a	2.85801	±	0.123485	b	4.83277	±	0.726297	c	6.13265	±	0.309197	d
The values indicated means ± standard deviation of triplicate determinations (n=3).
OD, the dorsal part of the ordinary muscle; DM, dark muscle.
Daggers for the same storage days and the same mediums with a different letter indicate significant difference.
Small letters for the same flesh types and the same mediums with a different letter indicate significant difference.
