# Supplementary material for: Changes in the Quality and Microflora of Yellowtail Seriola quinqueradiata Muscles during Cold Storage
Source: Foods. 2024 Apr 1;13(7):1086. doi: 10.3390/foods13071086 (PMC11012079; doi:10.3390/foods13071086)
Supplement: Supplementary file 1 [file foods-13-01086-s001.zip › OnlineresourceTable2TBARS仢.xlsx]

## Sheet: Table1
Table S2. Total volatile basic nitrogen (TVB-N), trimethyl amine (TMA), and thiobarbituric acid-reactive substances (TBARS) of yellowtail fish muscles during storage at 4 °C
	Muscle	Storage periods (day)
	type	0				3				6				10				14
TVB-N	OD	14.8821	±	1.10804	a†	14.5791	±	0.308591	a†	15.8249	±	0.583182	a†	15.8922	±	0.672558	b	18.3165	±	0.758136	b†
(mg/100 g)	DM	10.4377	±	1.37512	a	11.9192	±	0.925772	ab	12.963	±	1.01178	b	15.8922	±	0.291591	b	16.8687	±	0.462886	b
TMA	OD	0.209528	±	0.0252609	c†	1.2787	±	0.717682	c†	1.35712	±	0.607068	c†	3.66642	±	1.08278	b†	12.2283	±	2.32464	a†
(μg/g)	DM	13.9491	±	7.69399	d	39.7031	±	10.7241	cd	69.0504	±	31.5851	bc	108.681	±	27.328	ab	145.314	±	30.8	a
TBARS	OD	0.00447332	±	0.00162448	a†	0.00784916	±	0.00079364	a†	0.0117497	±	0.00594733	a	0.0191617	±	0.00524245	b†	0.0162411	±	0.00155043	b†
(μmol/g)	DM	0.325918	±	0.110817	a	0.384029	±	0.147142	ab	0.935292	±	0.414165	bc	1.8227	±	0.438737	cd†	1.94321	±	0.349781	d
The values represent mean ± standard deviation of triplicate determinations (n=3).
OD, the dorsal part of the ordinary muscle; DM, dark muscle.
Daggers for the same storage days and the same analyzed items with a different letter indicate significant difference.
Small letters for the same flesh types and the same analyzed items with a different letter indicate significant difference.
