# Supplementary material for: Changes in the Quality and Microflora of Yellowtail Seriola quinqueradiata Muscles during Cold Storage
Source: Foods. 2024 Apr 1;13(7):1086. doi: 10.3390/foods13071086 (PMC11012079; doi:10.3390/foods13071086)
Supplement: Supplementary file 1 [file foods-13-01086-s001.zip › OnlineresourceTable3仢.xlsx]

## Sheet: Sheet1
Table S3. Changes in volatile compounds in raw yellowtail muscles during storage at 4 °C (ng/g)
Peak No	Kovats retention index	Compounds	OD																					DM
			Storage periods (days)																					Storage periods (days)																				Identification
			0				3				6				10				14					0				3				6				10				14
1	689.5	Acetaldehyde	18.2709	±	2.1741		13.8166	±	1.78884		13.1802	±	2.13493		14.1336	±	2.50716		14.1075	±	5.08796			17.0689	±	1.57055		12.241	±	2.53142		16.7143	±	2.362		17.2524	±	4.08434		14.0745	±	3.9873		MS, KI
2	701	Heptane	3.46294	±	1.34878	b	3.18509	±	1.08656	b	2.47422	±	0.930853	ab	1.7538	±	0.0447755	ab	0.837323	±	0.117723	a		0.911943	±	0.0837177	a	2.09779	±	1.13205	ab	2.90186	±	0.659872	c	2.18215	±	0.888595	ab	1.0774	±	0.263424	a	MS, KI
3	715	Carbon disulfide	0.508837	±	0.410261		0.278407	±	0.196881		0.593671	±	0.523221		0.171766	±	0.011542		0.0308416	±	0.0436167			0.669622	±	0.280474		0.497057	±	0.315765		0.481726	±	0.113614		0.302363	±	0.219666		0.406684	±	0.575138		MS, KI
4	732	Dimethyl sulfide	0.202516	±	0.163173		0.150917	±	0.213429		ND				0.153685	±	0.217343		ND					0.0827384	±	0.11701		0.706103	±	0.542554		1.21234	±	1.0944		0.883611	±	0.716147		0.499594	±	0.629098		MS, KI
5	775.75	Propanal	12.1684	±	1.7584	b†	10.9447	±	1.84318	bc	9.02897	±	1.00981	bc†	7.43669	±	1.41798	ab†	5.04473	±	1.52042	a†		6.22816	±	1.12963	a	12.9659	±	5.58288	ab	25.8885	±	3.60867	c	26.4998	±	9.04398	c	18.9941	±	1.23832	bc	MS, KI
6	784.75	Furan	1.0831	±	0.151616	ab	1.27297	±	0.351009	b	0.802805	±	0.273103	ab†	0.527983	±	0.0936315	a	0.737413	±	0.216414	ab		0.708468	±	0.0598453		2.32114	±	1.42174	ab	4.65347	±	1.02097	b	3.29708	±	1.50804	ab	2.83949	±	1.0812	ab	MS, KI
7	800.75	Octane	4.59555	±	0.89626	ab†	7.27993	±	2.24654	b	4.48936	±	2.01963	ab	4.06881	±	1.76825	ab	2.94285	±	1.02053	a		1.96742	±	0.214864		9.00795	±	1.01293		12.323	±	4.89138		8.80037	±	4.25482		9.73909	±	5.23424		MS, KI
8	802	2-Methyl propanal	0.402063	±	0.138881		0.281214	±	0.0544367		0.28721	±	0.0995848	†	0.25099	±	0.0972495		0.300605	±	0.285442			0.333757	±	0.391768	a	0.261601	±	0.245233	ab	1.1734	±	0.157787	b	0.737958	±	0.571842	ab	0.383666	±	0.144904	ab	MS, KI
9	804.5	2-Propanone	6.04568	±	0.410039		4.88021	±	0.161873		5.35819	±	1.9589		5.20897	±	1.50638		5.53642	±	2.52879			5.95732	±	0.26233	a	3.22515	±	2.27735		8.45139	±	3.30835		10.2114	±	6.54644		5.42494	±	0.911034		MS, KI
10	822.75	2,3-Dihydrofuran	16.7099	±	2.64809		9.82013	±	1.20829		10.2678	±	2.07025		10.7359	±	2.92501		12.234	±	5.40018			14.323	±	3.45828		8.53222	±	2.86508		11.4425	±	2.39602		13.028	±	4.85879		10.7553	±	3.90183		MS, KI
11	826.75	2-Propenal	6.82061	±	1.25957		4.40073	±	0.777661		4.23929	±	1.06846		4.61199	±	1.34505		4.95678	±	2.12973			5.72069	±	1.37873		3.44448	±	1.08664		4.70648	±	0.976921		5.4722	±	2.05438		4.6582	±	1.71124		MS, KI
12	839.75	Tetrahydrofuran	167.484	±	31.9605		89.2716	±	13.2468		94.0623	±	23.4394		100.302	±	30.2056		120.134	±	60.376			143.927	±	39.9017		79.2665	±	29.5841		105.871	±	24.7295		111.219	±	34.2875		101.327	±	40.0799		MS, KI
13	851.5	2-Methylfuran	0.65264	±	0.12073		0.563891	±	0.154375		0.692652	±	0.508527		0.54425	±	0.0652103		0.389872	±	0.192335	†		0.702306	±	0.488775		0.990482	±	0.333316		2.51509	±	1.31423		1.57693	±	0.889255		0.829583	±	0.0754042		MS, KI
14	856.25	Butanal	8.504	±	1.20761	b†	6.6556	±	1.18934	ab	6.34066	±	0.617481	ab†	5.68092	±	1.13083	a	4.23564	±	1.08127	a†		4.7059	±	0.769063	a	5.70726	±	1.92071	ab	11.1295	±	1.88157	c	10.9709	±	4.18804	abc	7.78647	±	0.573515	ab	MS, KI
15	860	2-Methyl-2-propanal	0.956567	±	0.100426		1.16523	±	0.309858		1.10057	±	0.316967		0.81945	±	0.240339		0.650965	±	0.311289			0.253732	±	0.358832		0.760977	±	0.23357		1.04968	±	0.608221		0.863628	±	0.272043		0.541867	±	0.420754		MS, KI
16	864	Ethyl Acetate	0.277567	±	0.173162	a	0.27602	±	0.196152	a	0.381663	±	0.172572	a	0.344441	±	0.0809249	a	0.790507	±	0.248328	b		0.144518	±	0.0725616		0.205717	±	0.0425205		0.353532	±	0.0414978		0.480786	±	0.0948669		0.360744	±	0.305073		MS, KI
17	883.75	2-Butanone	1.90974	±	0.210604		2.0084	±	0.189408		1.59317	±	0.107285	†	1.94446	±	0.353794		1.44956	±	0.564322			1.692	±	0.289839		1.86957	±	0.754575		3.86134	±	0.691211		3.82413	±	1.84865		2.7425	±	0.366045		MS, KI
18	895	2-Methyl-2-propanol	0.632996	±	0.131938	bc†	0.63706	±	0.0885236	bc	0.308181	±	0.0173742	a	0.77618	±	0.214587	c	0.404859	±	0.0748442	a		0.333405	±	0.115166	a	0.914582	±	0.20988	ab	1.83333	±	0.38792	b	2.07729	±	1.10243	b	1.26897	±	0.451661	ab	MS, KI
19	898.25	Nonane	2.66154	±	0.431473		3.69794	±	1.32885		1.91856	±	0.495697		3.17275	±	2.01464		2.60893	±	1.23254			1.29401	±	0.29227		2.08289	±	0.715954		3.25923	±	0.916755		2.50967	±	1.49676		1.49264	±	0.111066		MS, KI
20	901	2-Methyl-butanal	0.0952924	±	0.107033	ab	ND			a	0.00963199	±	0.0136217	a	0.00636038	±	0.0047877	a†	0.278408	±	0.20845	b		0.120158	±	0.134677	a	0.377871	±	0.303131	ab	1.11926	±	0.657252	b	0.732187	±	0.107337	ab	0.466189	±	0.289673	ab	MS, KI
21	904.5	3-Methyl butanal	0.246625	±	0.173994		0.252154	±	0.0366401		0.247871	±	0.13751	†	0.240731	±	0.110616	†	0.153669	±	0.0615367	†		0.212117	±	0.213427	a	0.587292	±	0.413364	ab	1.3089	±	0.242013	bc	1.94995	±	0.645387	c	2.02285	±	0.211069	c	MS, KI
22	916	2-propanol	0.189782	±	0.100558	a	0.155963	±	0.126411	a	0.218769	±	0.242868	a	0.100215	±	0.111772	a	0.605199	±	0.169022	b		0.18495	±	0.136215		0.137908	±	0.110401		0.090294	±	0.0485		0.108858	±	0.0855517		0.296183	±	0.0588029		MS, KI
23	918	Ethanol	4.77478	±	1.06644		5.25497	±	2.97085		5.22167	±	4.01531		3.57853	±	1.46947		4.3086	±	1.51717			3.08214	±	1.90635		4.44645	±	2.70694		5.51213	±	4.73393		4.23204	±	0.583179		2.57273	±	0.908269		MS, KI
24	919	Benzene	9.12665	±	0.786132	b	4.79693	±	0.691359	a	4.756	±	1.63692	a	4.8118	±	0.995955	a	5.14448	±	2.90436	a		8.89489	±	2.1749		4.6696	±	1.77048		13.2468	±	5.2958		12.6602	±	7.49818		9.8438	±	2.19905		MS, KI
25	925	3-buten2-one	0.995261	±	0.23812		1.06433	±	0.452243		0.593291	±	0.167203		0.899308	±	0.535486		0.77781	±	0.50347			1.00029	±	0.381463		1.00898	±	0.330867		1.43158	±	0.462269		0.864858	±	0.576408		1.15684	±	0.437917		MS, KI
26	934	2-Ethyl furan	22.5541	±	3.66484	b†	20.214	±	3.85558	bc	17.4521	±	5.93648	bc†	12.0771	±	3.54845	ab†	5.283	±	1.12676	a†		9.11999	±	2.51498	a	21.8994	±	15.7952	ab	41.8469	±	9.83059	bc	59.3255	±	22.635	c	37.8691	±	6.26642	abc	MS, KI
27	944	2-Ethyl acrolein	1.12285	±	0.150384	†	0.877885	±	0.382206		0.73752	±	0.188294		0.95394	±	0.208937		0.965199	±	0.304989			0.670535	±	0.118527		0.652887	±	0.195839		0.944656	±	0.380731		0.961818	±	0.250447		0.738226	±	0.286555		MS, KI
28	955.333	3-Pentanone+2-Pentanone	10.8957	±	3.03845		11.2828	±	2.45051		10.6319	±	3.20002		7.59666	±	1.96617		7.55409	±	2.12729			0.94094	±	0.183005	a	6.95959	±	3.24094	ab	14.5355	±	2.92919	bc	12.3671	±	5.57877	b	22.3534	±	3.8826	c	MS, KI
29	957	Pentanal	30.4049	±	8.37024	b†	27.2433	±	8.48382	b	20.2607	±	7.99722	ab	11.6895	±	2.74591	a	6.38245	±	1.6347	a†		3.53533	±	0.893906	a	14.4652	±	7.05254	ab	25.9622	±	4.6937	b	27.2698	±	13.109	b	19.9554	±	1.57617	b	MS, KI
30	958	2,3-Butanedione	ND			a†	ND			a	ND			a	1.80354	±	0.381747	b	1.61935	±	0.429224	b†		1.51271	±	0.265395	a	2.21275	±	0.705358	ab	5.54136	±	1.05937	abc	7.68423	±	3.71498	c	6.02881	±	0.92543	bc	MS, KI
31	990	Methyl isobutyl ketone	0.329951	±	0.258473	ab	0.574706	±	0.142741	ab	0.756878	±	0.115142	b	0.574962	±	0.293951	ab	0.275819	±	0.0987007	a		0.661358	±	0.189162		0.76992	±	0.603162		0.553634	±	0.227761		0.290505	±	0.209842		0.517942	±	0.205465		MS, KI
32	1000.25	Decane	3.14715	±	1.11074		5.34696	±	1.87419		3.19691	±	0.455731		5.11583	±	4.88989		6.7271	±	3.19365			2.4489	±	0.476253		3.01785	±	0.473242		5.12846	±	2.96244		4.38279	±	1.58511		2.74315	±	1.64003		MS, KI
33	1003.75	1-Penten-3-one	15.5394	±	0.83012	c†	14.3123	±	2.21158	c	10.3763	±	0.740568	b†	6.80141	±	0.511572	a	4.21318	±	1.70127	a†		5.7497	±	1.53867	a	8.76417	±	3.18016	a	18.5552	±	1.31546	ab	25.0172	±	13.1443	b	15.9937	±	3.20833	ab	MS, KI
34	1006	α-Pinene	0.0244483	±	0.0345751	a	0.105088	±	0.0925062	ab	0.081432	±	0.0622814	ab	0.193937	±	0.0407264	ab†	0.277033	±	0.154501	b		0.0845839	±	0.031992	b	0.0602895	±	0.039902	ab	0.0406347	±	0.0288094	ab	0.0435692	±	0.0157691	ab	ND			a	MS, KI
35	1017	2-Butanol	0.0568087	±	0.0437108		0.0644871	±	0.0911986		0.0267283	±	0.0377995		0.101205	±	0.0706654		0.195656	±	0.163204			ND			a	0.23801	±	0.149586	ab	0.204693	±	0.155455	b	0.150562	±	0.111131		0.393771	±	0.292954		MS, KI
36	1020	(E)-2-Butenal +Toluene	5.86916	±	0.190508	†	5.34815	±	1.36564		5.70819	±	2.24156		3.72295	±	0.582954		8.35394	±	5.11627			4.89632	±	0.448883		9.82018	±	10.0442		6.91854	±	1.20323		5.30736	±	2.09289		7.69089	±	0.645187		MS, KI
37	1026	Ethyl Butyrate	ND			a	ND			a	ND			a	ND			a	1.36054	±	0.689573	b		ND			a	ND			a	ND			a	ND			a	0.408321	±	0.115607	b	MS, KI
38	1027	1-Propanol	0.727723	±	0.214484		1.39043	±	0.75211		1.32929	±	0.940201		1.34433	±	0.394631	†	2.06682	±	0.941232	†		1.35588	±	0.528583	a	1.00537	±	0.359003	a	1.86501	±	0.249971	ab	2.58691	±	0.311735	b	5.68377	±	0.901199	c	MS, KI
39	1035.5	2-Methyl 3-buten-2-ol	0.136328	±	0.0813742		ND				0.0627795	±	0.0451605		0.232884	±	0.159605	†	0.200173	±	0.141716	†		ND			a	0.157423	±	0.0905241	ab	0.730058	±	0.242943	b	1.39044	±	0.295816	c	1.72344	±	0.446643	c	MS, KI
40	1045	Camphene	9.28967	±	1.25386		5.6647	±	0.965832		6.29102	±	1.27771		6.45726	±	1.69962		7.61708	±	2.72763			8.19294	±	2.19645		5.10854	±	1.89726		7.12179	±	1.40688		7.41535	±	2.42524		6.31245	±	1.87391		MS, KI
41	1047	2,3-Pentanedione	30.9036	±	5.0288		36.236	±	6.74221		33.8558	±	7.17738	†	39.9202	±	14.9782		26.0701	±	5.08227	†		26.4397	±	9.04803	a	63.2551	±	36.6504	ab	159.001	±	32.8808	bc	164.699	±	75.5635	c	114.111	±	20.1095	abc	MS, KI
42	1065	Hexanal	492.608	±	130.179	c†	447.148	±	132.405	c	323.206	±	96.2428	bc	183.013	±	57.1668	ab	58.7832	±	12.2025	a†		42.0275	±	9.71413	a	224.327	±	115.091	ab	593.076	±	145.996	b	644.063	±	381.396	b	380.114	±	34.0336	ab	MS, KI
43	1082	2-Methyl 1-Propanol	ND				ND				0.242521	±	0.342977		0.605652	±	0.856522		0.519716	±	0.73499			0.327679	±	0.463409	a	0.591624	±	0.354248	a	ND			a	0.197101	±	0.141837	a	1.8461	±	0.26093	b	MS, KI
44	1086	(Z)-2-Pentenal	3.47918	±	0.651247	b	3.11505	±	1.78682	ab	1.66165	±	1.21102	ab†	0.905604	±	0.111458	a†	0.857808	±	0.194462	a†		2.2931	±	0.621115	a	3.16456	±	1.90395	ab	7.65378	±	1.9481	c	6.21141	±	2.0531	bc	3.59964	±	0.836839	ab	MS
45	1096	Undecane	2.44368	±	0.575773		2.71046	±	1.39477		2.01123	±	0.509605		3.28878	±	2.59239		6.37926	±	2.69067			2.22636	±	0.692022		1.32211	±	0.82303		1.19066	±	0.963419		2.15883	±	1.01187		0.894702	±	0.20866		MS, KI
46	1098.5	3-Pentanol + 2-Propen-1-ol	1.06922	±	0.235664	ab	0.790582	±	0.285243	ab	0.63275	±	0.596297	a	0.751249	±	0.31735	ab	1.56704	±	0.206888	b†		1.19301	±	0.329086	a	0.736161	±	0.287666	a	0.618385	±	0.420368	a	1.21384	±	0.866792	a	2.83083	±	0.50264	b	MS, KI
47	1103	Ethyl benzene	2.33263	±	1.1289	a	1.99654	±	0.746257	a	2.83715	±	1.29809	ab	4.07981	±	1.81231	ab	5.82487	±	1.61008	b		3.11303	±	0.780082		2.00807	±	0.86501		2.41098	±	0.228006		3.08182	±	0.971135		2.54769	±	0.736185		MS, KI
48	1103	(E)-3-Penten-2-one	1.34334	±	0.601737	b	1.20733	±	0.295833	b	0.844641	±	0.34515	ab	0.726931	±	0.242072	ab	0.125926	±	0.178086	a†		0.832394	±	0.476384		0.827944	±	0.190372		1.19664	±	0.409745		1.226	±	0.312538		1.00266	±	0.270713		MS, KI
49	1106.25	(E)-2-Pentenal	34.8972	±	1.97375	e†	28.1518	±	3.35406	d	19.3326	±	1.31715	c†	13.1695	±	1.8197	b†	6.40404	±	2.24797	a†		7.85652	±	1.80575	a	17.7565	±	9.26747	ab	37.3112	±	3.9147	bc	47.9493	±	16.9984	c	37.6914	±	5.46175	bc	MS, KI
50	1111	1,4-Dimethyl benzene	0.231609	±	0.220647		0.393743	±	0.197004		1.70482	±	1.92874		1.21514	±	0.788038		0.432588	±	0.611771			0.558778	±	0.126267		0.802487	±	0.230791		0.457406	±	0.514979		0.373781	±	0.291816		0.117956	±	0.166815		MS, KI
51	1111	2-Pentanol	1.23784	±	0.285793		1.59037	±	0.435929		1.50682	±	0.43014		1.17183	±	0.707275	†	1.44859	±	0.494818			1.7855	±	0.328743	a	2.08946	±	0.764181	a	3.34548	±	0.20054	b	3.29598	±	0.529212	b	2.87984	±	0.557021	ab	MS, KI
52	1116.5	2,3-Hexanedione	3.2341	±	1.15148		2.76943	±	0.666517		2.71869	±	1.1651		2.98254	±	1.32054		1.51742	±	0.630772	†		1.62752	±	0.5319	a	3.33436	±	2.10239	ab	7.95985	±	1.10655	b	8.60384	±	4.18726	b	7.13592	±	1.16732	b	MS, KI
53	1117	1,3-Dimethyl benzene	1.55141	±	0.384512		1.11619	±	0.220683		1.36334	±	0.906851		1.0006	±	0.897014		2.03622	±	0.616912			1.86013	±	0.659647		1.14654	±	0.392109		0.643339	±	0.456977		1.02365	±	1.09534		0.623654	±	0.881979		MS, KI
54	1130.33	(E)-3-Hexenal	1.71428	±	0.384849	c†	1.57991	±	0.0699713	c†	1.03005	±	0.21762	b	0.645039	±	0.227418	b	0.0424462	±	0.0600279	a†		0.249708	±	0.202838	a	0.483818	±	0.149247	a	0.992106	±	0.289331	b	1.18509	±	0.16077	ab	0.733793	±	0.254603	ab	MS, KI
55	1133.25	(Z)-3-Hexenal	9.2697	±	0.747973	c†	6.07898	±	2.79999	b	5.65695	±	0.307611	b	3.73581	±	0.636925	ab†	1.84468	±	0.496985	a†		3.87857	±	2.17141		4.45286	±	1.25267		6.33378	±	0.808505		6.26968	±	0.322172		4.76389	±	0.639006		MS, KI
56	1133	1-Butanol	2.02357	±	0.393824		2.4632	±	0.474206		3.24035	±	1.81687		3.97365	±	1.98252		6.20641	±	3.53172			9.03414	±	4.19332	b	2.95088	±	1.65211	a	3.42405	±	0.871582	ab	4.50228	±	1.07778	ab	7.57919	±	2.66111	ab	MS, KI
57	1138	3-Heptanone	0.84126	±	0.91497		0.786532	±	0.0762942		1.46652	±	1.11652		0.879684	±	0.314607		0.914074	±	0.28043			1.09914	±	0.837535		1.07099	±	1.08018		0.467268	±	0.0578101		0.637675	±	0.069824		0.575684	±	0.407661		MS, KI
58	1148.67	1-Penten-3-ol	67.8113	±	4.59591	a†	70.7383	±	1.72846	a	76.6058	±	8.12957	a	148.146	±	35.6882	b†	164.258	±	43.4763	b†		33.5268	±	6.75301	a	151.32	±	67.1261	a	464.102	±	80.2642	b	639.904	±	169.691	b	641.818	±	157.127	b	MS, KI
59	1155	3-Buten-1-ol	1.92673	±	0.323229		1.07415	±	0.0295132		1.18599	±	0.325251		1.18815	±	0.514704		2.01533	±	0.652405			1.6835	±	0.462828	b	0.834511	±	0.458805	ab	1.11377	±	0.365858	ab	0.60031	±	0.427242	a	0.974484	±	0.245367	ab	MS, KI
60	1159	1,2-Dimethyl benzene	0.502582	±	0.20128	a	0.357753	±	0.139944	a	1.39979	±	0.664835	b	0.397408	±	0.226115	a	0.394448	±	0.0607616	a		0.445945	±	0.174514	ab	0.583534	±	0.222775	ab	0.748122	±	0.0582964	b	0.290633	±	0.127712	a	0.398427	±	0.118786	ab	MS, KI
61	1166	2-Heptanone	2.37893	±	0.311804		2.02292	±	0.363962		1.89392	±	0.282454	†	8.30115	±	7.22774		2.94894	±	0.578637	†		1.96385	±	0.20926	a	4.09397	±	2.17273	ab	7.14596	±	1.17611	b	6.4319	±	2.11052	b	5.81387	±	0.780716	b	MS, KI
62	1168.75	Heptanal	109.734	±	10.7065	b†	104.025	±	21.5036	b†	84.7735	±	28.3829	ab	65.8401	±	30.7086	ab	42.5335	±	31.3691	a		10.851	±	3.70109	a	45.1973	±	9.28942	ab	63.1981	±	17.0724	ab	85.2923	±	24.7274	b	73.0855	±	39.2556	b	MS, KI
63	1171	2-Ethyl hexanal	0.739827	±	0.113422		0.155328	±	0.0269253		0.435026	±	0.331292		0.498159	±	0.483204		1.08201	±	0.781621			1.181	±	0.672359		0.370875	±	0.404455		0.263333	±	0.117844		0.378553	±	0.314302		0.450789	±	0.401963		MS, KI
64	1179	D-Limonene	5.88379	±	3.82924		3.7008	±	1.48302		4.97552	±	5.72749		7.41575	±	6.10586		10.2465	±	2.73542	†		12.1146	±	7.96495	b	1.71447	±	1.21157	a	2.65856	±	0.31369	a	5.34539	±	1.53694	ab	3.2158	±	0.853054	a	MS, KI
65	1181	(Z)-2-Hexenal	1.7486	±	0.505451	c†	1.20642	±	0.464401	bc	0.508136	±	0.214912	ab†	0.0894114	±	0.071351	a†	0.185439	±	0.26225	a		0.262974	±	0.266288	a	1.04343	±	0.517081	a	1.80131	±	0.162373	ab	2.74649	±	1.08327	b	1.66828	±	0.778448	ab	MS
66	1195	(E)-2-Hexenal	36.3152	±	1.32001	d†	24.9507	±	3.52038	c	17.5801	±	1.47369	b†	13.8673	±	2.2437	b†	7.53505	±	1.1812	a†		11.0209	±	2.93959	a	31.7714	±	21.6025	ab	84.2102	±	12.4629	c	93.6309	±	39.0282	c	66.7793	±	8.85893	bc	MS, KI
67	1198	Dodecane	5.03947	±	3.12799	a	5.47948	±	2.65161	a	4.66314	±	1.85694	a	8.62	±	8.82583	a	26.195	±	10.3902	b†		3.44052	±	0.387319		1.72288	±	0.729028		3.28029	±	2.38491		5.09233	±	2.86809		0.955751	±	0.205048		MS, KI
68	1216.5	2-Pentyl furan,	4.08952	±	0.555692	d†	2.95671	±	0.325305	c	2.11937	±	0.235836	b	1.60233	±	0.378282	b	0.662266	±	0.20901	a†		1.17008	±	0.630303	a	3.29996	±	2.58964	ab	6.87764	±	2.42394	b	6.80476	±	3.27536	b	3.28325	±	0.495429	ab	MS, KI
69	1219	(E)-4-Heptenal	0.607519	±	0.340138	bc	0.672674	±	0.359638	c	0.389055	±	0.0922247	abc	0.0738053	±	0.104376	ab	ND			a†		ND			a	0.0158386	±	0.0223991	a	0.785722	±	0.268622	ab	1.31214	±	0.865151	b	0.434068	±	0.148547	ab	MS
70	1221.33	1,3,5-Trimethyl benzene	1.06169	±	0.45398		1.56073	±	0.907919		2.10215	±	0.914113		2.45485	±	0.191776		2.53099	±	1.26438			2.30642	±	0.0629308		2.2455	±	0.603703		1.7345	±	0.507475		2.48926	±	1.66939		1.63378	±	0.561859		MS, KI
71	1223	(Z)-4-Heptenal	5.31926	±	1.06655	ab†	6.88755	±	3.02176	b	4.32968	±	0.85918	ab†	5.60584	±	3.79277	ab	0.577545	±	0.408884	a†		0.637876	±	0.491709	a	5.78504	±	5.26956	ab	16.1573	±	3.34806	bc	18.9908	±	9.2995	c	10.2242	±	2.27952	abc	MS, KI
72	1231.33	3-Methyl 3-buten-1-ol	0.51528	±	0.383033	a†	2.01764	±	0.460043	b	1.34695	±	0.260429	ab†	1.64431	±	0.320058	ab	1.97969	±	1.04561	b		4.20721	±	0.76931	b	3.3657	±	1.75595	ab	2.54717	±	0.245841	ab	1.1967	±	0.89976	a	2.1671	±	0.946385	ab	MS, KI
73	1233.75	Styrene	2.13472	±	0.0798476	a	6.80211	±	3.42259	a	11.8016	±	4.17887	a	28.4417	±	22.2724	ab	44.6158	±	11.2789	b†		2.0356	±	0.394579	a	4.65303	±	1.28003	ab	18.7459	±	6.29772	c	20.0214	±	8.84586	c	15.9186	±	3.20966	bc	MS, KI
74	1236	1-Pentanol	21.5459	±	1.92581	b†	18.1815	±	2.33165	ab	15.2857	±	1.0559	a†	17.4408	±	2.63941	ab†	17.7249	±	2.60916	ab†		12.8124	±	2.2667	a	21.8817	±	8.94344	ab	35.089	±	7.16024	bc	51.6959	±	13.2642	c	77.0519	±	10.0654	d	MS, KI
75	1238	1-Hexen-3-ol	8.98811	±	0.54186	c†	7.66636	±	0.722529	b	5.42659	±	0.274008	a	5.50646	±	0.661827	a†	4.26778	±	0.578449	a†		1.78152	±	1.47992	a	5.71612	±	2.07528	ab	8.79274	±	2.68049	bc	10.7766	±	1.53151	c	13.0546	±	2.27772	c	MS, KI
76	1251	p-Cymene	0.170228	±	0.176144	a	0.494966	±	0.308615	a	0.332743	±	0.256747	a	0.427717	±	0.236048	a	1.14313	±	0.211532	b†		0.262534	±	0.0967398		0.245839	±	0.161681		0.411652	±	0.162994		0.395142	±	0.0645977		0.250463	±	0.0524034		MS, KI
77	1258	1,2,4-Trimethyl benzene,	2.34161	±	1.41588	a	1.62718	±	0.50197	a	1.78241	±	1.1844	a	1.19952	±	0.127304	a†	5.28992	±	1.9389	b†		1.37981	±	0.796322		0.714325	±	0.328308		1.27052	±	0.204965		0.650565	±	0.194582		0.618664	±	0.285824		MS, KI
78	1260	Acetoin	0.0766619	±	0.108416	a†	0.170501	±	0.241125	a	0.854593	±	0.43617	a†	2.16392	±	0.444943	a	6.19971	±	2.22286	b†		1.27441	±	0.479281	a	1.27857	±	0.599838	a	8.29359	±	2.25966	a	17.7111	±	5.2256	b	20.5639	±	6.75218	b	MS, KI
79	1262.5	Cyclohexanone	11.0573	±	0.839411	a	14.8022	±	1.32656	ab	14.2609	±	2.00292	ab	16.0696	±	1.45641	b	15.4388	±	2.92546	ab		15.1456	±	0.285569		12.7661	±	3.88779		19.8415	±	5.17532		15.0762	±	1.48963		14.5964	±	2.71536		MS, KI
80	1269	2-Octanone	1.20686	±	0.199184	†	1.11493	±	0.32527	†	1.09578	±	0.260965		1.65271	±	0.726675		0.652136	±	0.922259			0.698663	±	0.18239	a	0.798838	±	0.410447	ab	1.72867	±	0.367653	ab	1.87614	±	0.820338	b	0.919644	±	0.325134	ab
81	1273	Octanal	54.2481	±	4.3959	d	48.0256	±	7.5045	cd	35.6838	±	6.81698	bc	29.4004	±	5.21347	ab	17.3765	±	3.99317	a		7.88286	±	2.09642	a	28.4118	±	5.38172	ab	32.4991	±	4.38992	b	42.0559	±	18.3871	b	27.3853	±	5.83391	ab	MS, KI
82	1283.5	1-Octen-3-one	11.7225	±	1.13381	e†	7.83059	±	0.72882	d	4.58944	±	0.16491	c	2.8287	±	0.244163	b	1.24088	±	0.696355	a†		2.61966	±	0.800035	a	7.89188	±	3.52386	ab	16.8005	±	2.84812	ab	21.7948	±	15.924	b	8.84785	±	1.48532	ab	MS, KI
83	1294	(E)-2-Penten-1-ol	3.01364	±	0.626455	a	2.57392	±	0.157513	a†	2.91261	±	0.406343	a†	7.582	±	1.70341	b†	8.97618	±	3.34615	b†		1.06863	±	0.166074	a	8.47731	±	5.19092	a	35.1762	±	5.88532	b	63.1321	±	16.3331	c	55.2884	±	11.3798	bc	MS, KI
84	1298	Tridecane	8.29579	±	5.26485	a	8.56933	±	3.59476	a	8.00278	±	5.48562	a	12.9184	±	11.491	a	38.3087	±	10.8949	b†		5.08553	±	0.536517		2.60508	±	1.39301		5.54457	±	1.88717		4.76537	±	3.4397		1.49424	±	1.06722		MS, KI
85	1301.5	(Z)-2-Penten-1-ol	40.6229	±	6.54553	ab†	31.6914	±	2.50212	a	27.818	±	1.13993	a†	52.5915	±	9.15669	ab†	61.7721	±	23.1227	b†		15.5644	±	4.53785	a	60.5966	±	28.6181	a	184.271	±	29.6283	b	242.389	±	40.2181	b	227.722	±	56.5131	b	MS, KI
86	1308.75	2,3-Octanedione	40.5503	±	6.34015	b†	46.9372	±	11.9085	b	40.2407	±	10.0432	b†	30.6852	±	7.47196	ab†	14.0775	±	2.71469	a†		10.2496	±	2.67922	a	65.4607	±	46.9057	a	225.854	±	57.9434	b	231.995	±	132.684	b	131.338	±	10.9806	ab	MS
87	1311	1,2,3-Trimethyl benzene	0.335411	±	0.407222		0.382317	±	0.230301		0.712673	±	0.441814		0.565334	±	0.386139		0.66736	±	0.260554			0.356622	±	0.274061		0.320955	±	0.231312		1.07143	±	0.479266		0.410219	±	0.330453		0.299617	±	0.423722		MS, KI
88	1317.5	Unknown	0.0642034	±	0.045415	a	0.847134	±	0.235481	a	0.660546	±	0.512911	a†	5.07848	±	3.8179	ab	14.5379	±	10.3658	b†		ND			a	1.8547	±	0.740765	a	28.7453	±	3.24589	ab	38.5927	±	30.5447	b	78.7584	±	5.46683	c
89	1319	6-Methyl 5-hepten-2-one	5.78876	±	2.66997		3.24031	±	1.07445		6.68134	±	2.92446		8.57379	±	5.61001		5.82195	±	1.26223	†		6.35464	±	4.0754		7.27706	±	5.28281		6.69438	±	4.91909		6.10628	±	4.33702		ND				MS, KI
90	1336.5	1-Hexanol	18.506	±	1.51991	a	19.5493	±	6.51409	ab†	16.0229	±	2.04069	a†	29.8748	±	1.15373	c†	27.2255	±	3.07852	bc†		17.5002	±	6.70599	a	41.4854	±	1.36882	a	84.4035	±	13.9111	b	140.628	±	24.0514	c	179.204	±	19.6976	d	MS, KI
91	1345	(E)-3-Hexen-1-ol	0.321514	±	0.23313	a	0.829505	±	0.306613	a	0.660026	±	0.474311	a†	1.42451	±	0.425369	a†	2.01128	±	1.67017	b		0.653421	±	0.924077	a	1.11405	±	0.166551	a	4.76235	±	0.803807	b	5.90455	±	1.08518	b	5.56819	±	0.333877	b	MS, KI
92	1364	(Z)-3-Hexen-1-ol	0.978578	±	0.22724		1.07384	±	0.484663		1.43743	±	0.626671	†	1.66402	±	0.568631	†	4.87597	±	2.93109	†		0.922453	±	0.674412	a	3.07733	±	1.64178	a	9.63283	±	1.68337	b	9.47879	±	1.56372	b	14.0447	±	2.54066	c	MS, KI
93	1372	2-Nonanone	11.2841	±	0.375749	†	9.44271	±	1.11011		6.92937	±	0.902575	†	13.0691	±	10.1952		3.78616	±	0.139311	†		3.85003	±	1.42049	a	7.15753	±	3.23476	ab	13.2907	±	2.90294	bc	15.6312	±	5.73596	c	7.91345	±	1.0346	ab	MS, KI
94	1375	(E,E)-2,4-Hexadienal	11.001	±	10.0934		2.80337	±	0.35761		7.3812	±	4.49154		9.38884	±	3.23472		4.83039	±	2.12648	†		4.29372	±	3.43379		7.58786	±	5.90536		26.1718	±	10.3915		38.5165	±	30.9898		31.5172	±	12.0216		MS, KI
95	1376.75	Nonanal	85.4816	±	24.9422		90.2576	±	17.3598		77.5742	±	16.8678		72.2351	±	20.4057		85.6772	±	45.928			40.2201	±	11.0599	a	114.015	±	41.3892	ab	87.4155	±	30.4299	ab	128.312	±	28.0525	b	106.401	±	42.6084	ab	MS, KI
96	1396	Tetradecane	10.4101	±	6.33283	a	11.5994	±	4.7162	a	11.3711	±	10.0482	a	14.4914	±	9.34558	a	39.9951	±	9.70369	b†		8.2756	±	1.51715	ab	3.11052	±	1.51643	a	5.91631	±	0.99977	ab	12.7408	±	5.51647	b	4.11757	±	3.18928	a	MS, KI
97	1406.75	(E)-2-Octenal	49.2577	±	9.61662	c†	27.0405	±	4.43797	b	13.5857	±	1.87025	a†	8.85681	±	2.09718	a	2.86647	±	0.786078	a†		3.89839	±	1.55076	a	15.7172	±	8.27744	ab	34.2699	±	5.10816	bc	43.4088	±	21.6282	c	25.2139	±	3.15699	abc	MS, KI
98	1423	Acetic acid	2.94359	±	2.05669		0.11001	±	0.155578		2.71618	±	2.81583		6.89576	±	5.34262		4.77441	±	6.51711			6.63226	±	4.80372		0.560088	±	0.376464		4.2471	±	5.11643		0.96877	±	0.774013		2.05546	±	2.66384		MS, KI
99	1431	1-Octen-3-ol	103.573	±	1.94742	e†	86.48	±	9.83892	d	62.5717	±	9.24195	c†	43.1192	±	5.57264	b	25.1509	±	6.11624	a†		15.288	±	2.62488	a	94.2284	±	55.1735	ab	225.659	±	52.1956	c	233.482	±	85.9503	c	150.523	±	20.6507	bc	MS, KI
100	1435	1-Heptanol	89.6737	±	10.8749	c†	73.752	±	7.16387	c†	54.9844	±	4.99955	b	42.7345	±	10.0467	b	18.6617	±	4.51472	a†		12.7082	±	5.67861	a	21.7022	±	4.14787	ab	35.2591	±	9.3343	bc	43.2247	±	11.5477	b	30.9079	±	1.99374	bc	MS, KI
101	1438.67	(E,Z)-2,4-Heptadienal	133.266	±	16.7592	c†	97.2434	±	8.25197	b	69.816	±	7.09235	a†	62.671	±	6.43059	a†	52.1498	±	14.3367	a†		50.8191	±	18.0056	a	70.2732	±	25.3271	a	173.215	±	23.8	bc	244.682	±	58.922	c	149.627	±	23.3044	b	MS, KI
102	1463	Unknown	58.1856	±	4.19131		56.0687	±	8.57419		50.6325	±	5.86886	†	57.8167	±	12.0024	†	56.8467	±	16.0839	†		30.3295	±	5.61802	a	174.778	±	108.788	ab	456.205	±	89.4805	c	481.75	±	131.878	c	353.267	±	57.5324	bc
103	1465.25	(E,E)-2,4-Heptadienal	192.297	±	34.0774	d†	130.975	±	8.05344	c	93.8448	±	4.73837	bc†	72.9032	±	8.80122	b†	32.9725	±	8.32894	a†		40.9897	±	17.0422	a	105.239	±	68.9726	a	269.249	±	36.3398	b	402.129	±	102.876	b	260.985	±	38.9485	b	MS, KI
104	1469	2-Ethyl 1-hexanol	65.2659	±	6.55684	a	53.4924	±	12.2228	a	113.857	±	65.4785	ab	111.588	±	7.22262	ab	162.339	±	45.454	b		72.9543	±	16.7564		127.731	±	80.0352		158.835	±	33.2006		188.851	±	58.383		126.242	±	16.1168		MS, KI
105	1479	Decanal+unknown	46.9375	±	9.35317	b†	28.5674	±	3.97043	a	30.7755	±	5.90489	a	22.4985	±	2.79387	a	22.8889	±	7.17726	a†		21.07	±	8.93132		22.8963	±	10.8817		29.7144	±	15.3726		49.1661	±	19.2805		49.3174	±	7.1672
106	1490	Benzaldehyde	44.9306	±	4.96022	c†	32.5554	±	1.16853	b	29.4571	±	3.82172	b	24.4963	±	4.06022	ab†	16.1269	±	5.92029	a†		25.2714	±	2.64826	a	25.882	±	9.48247	a	39.411	±	8.48478	ab	56.7493	±	15.2746	b	56.1289	±	16.5422	b	MS, KI
107	1493	(E,Z)-3,5-Octadien-2-one+pentadecane	245.62	±	123.648	a	273.608	±	72.145	ab†	245.66	±	165.346	a	284.626	±	121.465	ab	589.848	±	179.833	b†		212.39	±	87.3932	ab	96.4828	±	51.8615	a	165.133	±	56.0904	bc	307.828	±	129.586	c	91.9939	±	34.2686	a	MS
108	1507	Propanoic acid	ND				ND				0.10648	±	0.150585		0.179594	±	0.15283		ND			†		0.102644	±	0.14516		0.204314	±	0.192756		1.30817	±	1.48986		1.10468	±	0.512116		1.52022	±	0.445291		MS, KI
109	1513.33	(E)-2-Nonenal	29.4968	±	2.58838	d†	19.9011	±	3.15723	c	12.8263	±	3.62695	b	9.14879	±	1.75539	ab†	4.21006	±	0.91874	a†		6.23697	±	2.74889	a	12.4221	±	4.187	a	22.5848	±	6.27184	ab	33.375	±	13.1173	b	19.7034	±	2.49298	ab	MS, KI
110	1525	Unknown	2.13621	±	0.778835	†	4.85808	±	2.85617		6.03045	±	2.53334	†	41.6016	±	44.9694		19.6603	±	5.93012			8.2384	±	2.73506	a	11.4856	±	4.46031	ab	17.8444	±	3.90775	ab	19.7538	±	6.25879	b	12.0708	±	2.03025	ab
111	1534.5	1-Octanol	59.9062	±	5.87141	b†	59.7135	±	13.1456	b	43.3462	±	2.83042	ab	43.3493	±	7.79999	ab	31.175	±	6.35988	a		24.9842	±	9.07653	a	54.8655	±	4.53743	b	43.489	±	14.5703	ab	50.62	±	5.3272	b	40.0029	±	10.7305	ab	MS, KI
112	1538.33	Unknown	6.48193	±	0.952441	a†	19.8457	±	7.56432	a	25.8242	±	6.72508	a†	42.7477	±	17.5201	ab	99.2371	±	55.3078	b		17.6795	±	3.98647		35.8648	±	10.6935		61.4589	±	11.0186		43.5653	±	38.3166		42.1724	±	7.23478
113	1539.67	Unknown	5.83829	±	1.82468	a†	21.9438	±	7.63327	a	30.0151	±	8.78267	a†	47.649	±	18.644	a	110.856	±	55.3984	b		18.8242	±	5.97764		45.516	±	13.9689		78.5969	±	19.2365		55.4939	±	52.7838		44.4213	±	5.93878
114	1542.67	(E,E)-3,5-Octadien-2-one	28.3156	±	4.33199	†	26.776	±	4.39512		22.8677	±	4.02439	†	29.1936	±	11.2753	†	33.0441	±	8.8916	†		4.10262	±	2.20774	a	19.3986	±	9.29576	a	53.5781	±	11.7542	b	92.4216	±	24.7828	c	77.5074	±	9.04766	bc	MS
115	1548.5	(E,E)-2,6-Nonadienal	2.52373	±	0.374755	b†	0.302423	±	0.0696504	a	0.026844	±	0.0379631	a†	ND			a†	ND			a†		ND			a	1.87434	±	1.96518	a	7.05938	±	1.02383	b	8.91597	±	2.46421	b	6.0275	±	0.682979	b	MS
116	1550	Unknown	2.75185	±	0.575332	a	2.5111	±	0.825424	a	2.66671	±	1.22937	a†	6.2182	±	3.06607	a	14.4163	±	6.82443	b		2.03143	±	0.338	a	4.66844	±	1.70463	ab	8.65163	±	2.46063	bc	10.3616	±	3.25354	c	5.64355	±	0.391421	ab
117	1561	(E,Z)-2,6-Nonadienal	28.4803	±	2.8882	d†	21.1314	±	2.56004	c	14.5369	±	1.37284	b†	12.0489	±	2.49586	b	4.07656	±	2.36247	a†		8.9425	±	4.28805	a	28.1062	±	13.5929	ab	63.3976	±	7.39459	bc	78.2267	±	33.0799	c	44.2474	±	3.94189	abc	MS, KI
118	1562	(E,E)-2,4-Octadienal	6.87914	±	0.292926	d	5.84437	±	1.4013	cd	3.45876	±	1.0153	bc	2.39364	±	1.94439	ab†	0.219934	±	0.166992	a†		1.47004	±	1.52662	a	2.8329	±	0.714129	ab	8.15425	±	2.88957	c	10.415	±	1.81164	c	6.70666	±	3.15142	bc	MS, KI
119	1565	Unknown	1.08163	±	0.839382	a	4.24514	±	1.24302	a	3.35928	±	2.12311	a†	9.47773	±	3.87249	a	20.1865	±	9.39973	b		2.79037	±	1.38178	a	7.29134	±	2.29292	ab	14.0129	±	3.57705	bc	15.6959	±	5.92004	c	8.60184	±	0.7992	abc
120	1569	Unknown	1.70074	±	1.2031	a	4.29279	±	1.08028	a	3.158	±	1.63351	a†	9.58061	±	2.93436	a	19.4928	±	8.5025	b		3.84459	±	0.217767	a	9.58335	±	2.72202	ab	18.5558	±	4.94162	bc	20.2429	±	7.56723	c	11.1606	±	1.26496	abc
121	1579	2-Undecanone	13.5018	±	1.05697	b†	10.1312	±	1.16477	ab	9.38977	±	0.74059	a	8.71903	±	2.79723	a	8.80474	±	1.29161	a		4.9823	±	1.65558	a	9.0312	±	1.39036	ab	16.6171	±	4.6216	b	18.4928	±	6.97461	b	10.7603	±	2.14683	ab	MS
122	1585	Unknown	ND			a	38.742	±	10.6244	ab	44.2513	±	9.42941	ab†	64.4656	±	22.789	b	124.245	±	45.7047	c		21.7332	±	13.3136	a	79.5132	±	19.1876	bc	118.325	±	24.7347	c	115.441	±	39.6368	c	52.3977	±	14.045	ab
123	1598	Butanoic acid	0.0829685	±	0.117335	a	ND			a†	ND			a†	5.78987	±	4.16019	b	0.164506	±	0.232647	a†		2.64639	±	2.80784	a	7.28158	±	3.10036	ab	20.098	±	6.19938	bc	22.7171	±	9.67267	c	31.0112	±	5.01092	c	MS, KI
124	1601	Unknown	10.6247	±	5.52152	a†	42.8298	±	11.3423	a	53.4824	±	13.4785	a†	83.3742	±	24.3575	ab	167.348	±	82.636	b		41.248	±	9.07833	a	85.2519	±	21.3847	ab	138.339	±	27.0814	b	153.668	±	55.3457	b	88.5656	±	10.5851	ab
125	1603	Unknown	9.72421	±	4.23256	a†	49.4134	±	15.1656	a	66.438	±	20.4547	a†	103.381	±	31.5172	a	216.555	±	95.2502	b		50.1083	±	13.5125	a	104.273	±	29.5393	ab	173.304	±	35.033	b	176.271	±	64.721	b	106.132	±	15.1574	ab
126	1606	Unknown	16.8049	±	8.1566	a†	82.4962	±	24.6425	a	109.058	±	31.7969	a†	162.202	±	49.5847	a	365.241	±	182.751	b		68.5453	±	18.5743	a	168.983	±	49.0489	ab	278.306	±	51.7902	b	284.545	±	106.179	b	161.323	±	23.6717	ab
127	1611	Unknown	1.18368	±	0.339429	a	2.49554	±	0.956933	ab	2.44528	±	0.185807	ab†	5.27798	±	1.71852	b†	3.99334	±	3.10359	ab†		2.09814	±	1.32177	a	6.82648	±	2.33601	a	22.8306	±	4.61427	b	25.1405	±	3.61524	b	22.6709	±	3.54055	b
128	1619	Acetophenone	1.25329	±	0.758206		0.938268	±	0.0476373		1.32833	±	0.898345		0.939981	±	0.709339		0.384812	±	0.438415			0.684293	±	0.852414	a	1.15746	±	0.956674	a	4.97106	±	2.65426	b	2.45509	±	1.14843	ab	2.04271	±	0.730094	ab	MS, KI
129	1621	Unknown	0.64613	±	0.913766	a	2.03452	±	1.69902	a	0.821509	±	1.16179	a	5.88725	±	1.38504	b†	5.87053	±	1.40844	b†		1.29028	±	1.82473	a	7.70887	±	6.69979	a	38.1642	±	18.1418	b	37.9071	±	9.86854	b	33.9405	±	3.62487	b
130	1621	(E)-2-Decenal	30.2444	±	3.32215	d†	16.4614	±	2.59256	c	8.92267	±	1.49059	b	7.02086	±	3.53779	b	1.20759	±	0.562294	a		3.19419	±	2.40908	a	8.3061	±	4.33456	ab	6.08823	±	2.70722	a	15.3696	±	2.78802	b	7.1725	±	3.63709	a	MS
131	1637	1-Nonanol	19.289	±	0.78716	a	33.5406	±	8.17034	a	37.7189	±	8.62577	a†	55.0248	±	11.6516	ab	100.054	±	52.8432	b		22.6757	±	6.86519	a	64.3451	±	17.4435	ab	91.7862	±	19.9655	b	98.9327	±	34.2551	b	56.8151	±	4.85897	ab	MS, KI
132	1644	2-hydroxy-Benzaldehyde	10.3157	±	1.58808	d†	7.94062	±	0.521039	cd	6.95897	±	2.33852	bc	4.5178	±	0.871675	b†	1.13482	±	0.98182	a†		1.2282	±	0.748677	a	5.81757	±	2.86143	ab	8.44026	±	2.09204	b	11.1534	±	3.17013	b	7.07401	±	1.34847	b	MS, KI
133	1653	Unknown	2.59434	±	0.420338		1.09027	±	0.29838		0.789073	±	0.672941	†	1.34498	±	0.21334	†	2.0377	±	1.64833	†		2.38663	±	0.525503	a	3.96206	±	2.35746	a	7.64236	±	1.06727	b	12.1644	±	1.13868	c	18.0489	±	1.45611	d
134	1657	Unknown	60.9894	±	6.10651	†	51.8665	±	1.92732		41.6658	±	4.28434	†	51.4101	±	7.88849	†	58.0811	±	23.1058	†		23.4075	±	6.90843	a	118.657	±	79.6081	a	355.99	±	50.5379	b	453.764	±	81.8776	b	357.773	±	56.1821	b
135	1660	Unknown	12.5977	±	2.38582	b†	9.17582	±	0.242301	ab	6.26912	±	1.80552	a†	5.66122	±	2.41077	a†	7.67033	±	3.72159	ab†		2.23054	±	1.67985	a	16.9099	±	9.73409	b	43.114	±	4.5594	b	51.2404	±	6.18022	b	43.3634	±	6.85092	b
136	1664	Unknown	8.99809	±	2.77426	c	5.98068	±	1.00931	bc	3.67708	±	1.07709	ab†	1.73238	±	1.92782	a†	0.690897	±	0.977076	a†		1.82352	±	2.57885		8.53533	±	4.47133		15.0789	±	1.02872		19.0458	±	4.41614		13.438	±	1.96688
137	1670	Unknown	274.783	±	54.9877	a	311.157	±	42.0696	ab	266.917	±	91.5448	a	323.536	±	49.9099	ab	471.43	±	119.713	b		340.934	±	137.231		139.001	±	97.1411		219.549	±	86.45		332.382	±	123.518		128.941	±	83.17
138	1675	(E,E)-2,4-Nonadienal	7.49831	±	1.21359	c	2.94961	±	2.74949	ab	2.96489	±	0.795501	ab†	4.0834	±	2.14685	bc	ND			a†		3.05974	±	1.88633		5.19433	±	2.17014		8.76555	±	2.35219		14.1803	±	9.56925		7.82516	±	1.57392		MS, KI
139	1692	Dodecanal	1.78769	±	0.2397	a	3.78292	±	0.823104	ab	6.6959	±	4.30785	b	1.89669	±	0.217015	a	1.28858	±	0.972482	a†		7.96192	±	5.34999		30.0708	±	23.0092		12.7772	±	9.44001		6.10421	±	2.69276		13.9358	±	3.0829		MS, KI
140	1694	Heptadecane	97.0555	±	17.3286	ab	87.9382	±	11.7153	ab†	77.5897	±	26.8358	a	91.4098	±	15.2721	ab	139.764	±	32.8192	b†		111.707	±	27.4817	b	40.3432	±	19.6251	a	60.916	±	26.7305	b	92.152	±	34.0635	b	37.3143	±	22.7824	a	MS, KI
141	1701	Unknown	57.3186	±	6.5991	d†	50.0524	±	5.6288	d	34.8363	±	9.11053	c†	19.502	±	3.79748	b	5.61873	±	0.857009	a†		9.37514	±	3.39133	a	39.5648	±	28.6007	ab	94.9646	±	24.7339	b	104.893	±	51.781	b	50.8901	±	10.1709	ab
142	1707	Pentanoic acid	0.307197	±	0.434442		0.886959	±	1.25435		1.55536	±	1.56243		1.08893	±	0.933686		3.14924	±	2.89343			2.09614	±	1.75752	a	6.71691	±	3.86298	a	19.6633	±	6.36515	b	9.50873	±	3.62971	ab	12.177	±	7.02869	ab	MS, KI
143	1719	Acetamide	0.434884	±	0.347723		2.47873	±	1.9057		2.08923	±	1.34222		1.57279	±	1.22149		0.158151	±	0.223659			ND			a	1.65166	±	0.574401	ab	0.51996	±	0.102189	ab	2.29329	±	2.0012	b	ND			a	MS, KI
144	1730.75	(E)-2-Undecenal	16.4818	±	3.27095	c†	8.27836	±	0.587787	b†	3.36873	±	0.361455	ab†	5.61238	±	3.9557	ab	1.5158	±	0.802789	a†		1.95951	±	0.789401	a	5.13314	±	0.469649	a	9.88388	±	2.67382	ab	17.6795	±	11.0696	b	10.3846	±	2.50794	ab	MS, KI
145	1740	(E,Z)-2,4-Decadienal	28.3598	±	4.67971		27.4518	±	3.51222		20.1273	±	7.45387		25.2138	±	3.28558		31.4442	±	9.00195			20.5627	±	7.86757	a	26.7146	±	6.78283	a	33.2748	±	8.67816	ab	49.7305	±	14.0979	b	20.9095	±	4.89183	a	MS
146	1770	Tetrahydro 2H-pyran-2-one	2.54389	±	1.77633		1.73044	±	0.210183		1.31365	±	0.303098		1.99731	±	1.30749		1.73849	±	1.29119			1.54234	±	0.370994		0.806407	±	0.630341		0.83017	±	0.220962		1.50152	±	0.707881		0.557109	±	0.787872		MS, KI
147	1786	(E,E)-2,4-Decadienal	12.8069	±	1.48851	d†	9.09567	±	0.775889	c	5.19976	±	0.728636	b†	4.14636	±	1.5368	b†	1.34563	±	0.568327	a†		1.97627	±	0.923666	a	11.8589	±	8.65288	ab	28.165	±	4.92279	bc	33.9357	±	13.9992	c	17.7078	±	2.20545	abc	MS, KI
148	1812.67	Unknown	23.5687	±	1.93095	c†	21.9972	±	1.30421	c	14.7935	±	4.18	b†	10.9042	±	1.87191	ab†	6.30342	±	1.43237	a†		7.93308	±	2.82722	a	46.5916	±	32.1695	ab	99.696	±	19.3972	c	105.056	±	26.6303	c	60.8975	±	5.59614	bc
149	1818	Hexanoic acid	6.19243	±	1.6713	a	5.22869	±	2.95938	a†	7.79318	±	0.450426	ab†	17.0363	±	4.57552	bc†	23.3166	±	8.60278	c†		7.87824	±	4.59619	a	31.8501	±	2.53925	b	66.8655	±	18.8576	c	106.636	±	5.99122	d	113.082	±	8.11565	d	MS, KI
150	1927	Heptanoic acid	1.83234	±	0.765682	a	1.16409	±	0.823229	a	1.8462	±	1.21514	a	2.46619	±	0.165864	a	4.65474	±	1.03221	b		0.99558	±	0.715079	a	11.0469	±	5.38532	b	5.97188	±	3.14279	ab	7.27332	±	0.580946	ab	7.50471	±	3.51954	ab	MS, KI
151	1946	Dodecanol	6.09388	±	1.62905		5.85839	±	1.36301		5.40503	±	1.61248		4.96076	±	1.67888		4.76449	±	2.21196			4.91489	±	0.557783		9.24357	±	6.73607		9.55722	±	5.76342		12.5329	±	5.6758		8.66413	±	0.624014		MS, KI
152	2011	Unknown	8.1597	±	0.790744	bc†	9.16645	±	1.5046	c	6.91547	±	1.35629	bc†	5.85096	±	1.1364	ab†	3.37658	±	1.07067	a†		3.3256	±	1.05049		15.8398	±	10.9348		35.1413	±	6.87451		42.5661	±	8.45581		29.3036	±	0.968283
153	2030	Octanoic acid	12.8124	±	1.76822	a	21.6515	±	4.56162	ab	28.8012	±	3.87852	ab†	40.7517	±	8.35141	b	38.802	±	17.7845	b		25.319	±	8.75196	a	34.1712	±	13.7579	ab	50.8217	±	8.06041	c	68.4895	±	11.9062	c	62.9967	±	11.7413	bc	MS, KI
154	2138.25	Nonanoic acid	23.8829	±	9.27013		21.9794	±	4.19587		18.6169	±	6.29316		21.1151	±	4.79544		24.6681	±	5.91971			17.6258	±	7.69606	a	20.57	±	3.54881	a	19.9191	±	4.1321	ab	22.4984	±	3.77894	b	27.1683	±	7.45038	b	MS, KI
155	2244.75	Decanoic acid	19.5587	±	5.03346		15.7527	±	4.21763		14.1814	±	2.41725		23.5552	±	6.43736		20.5122	±	8.23545			19.35	±	1.35304		12.4176	±	2.40374		18.8745	±	3.1764		20.5909	±	7.461		19.2838	±	12.5986		MS, KI
The values indicated means ± standard deviation of triplicate determinations (n=3).
OD, Ordinary muscle in dorsal part; DM, Dark muscle.
ND, not detected; Tr, trace amount (relative concentration < 1.0 ng/g).
Identification was based on Kovats retention index (KI) and comparison of mass spectra (MS).
Daggers for the same storage days and the same volatiles with a different letter were significantly different.
Small letters for the same flesh types and the same volatiles with a different letter were significantly different.
