# Supplementary material for: Changes in the Quality and Microflora of Yellowtail Seriola quinqueradiata Muscles during Cold Storage
Source: Foods. 2024 Apr 1;13(7):1086. doi: 10.3390/foods13071086 (PMC11012079; doi:10.3390/foods13071086)
Supplement: Supplementary file 1 [file foods-13-01086-s001.zip › OnlineresourceTable6_alfadiversity仢.xlsx]

## Sheet: TabledS
Table S6. Alpha diversity of yellowtail fish muscles during storage at 4 °C
	Muscle	Storage periods (days)
	type	0				6				10				14
OUTs	OD	51	±	28.5832		49.6667	±	10.7858		22.6667	±	4.6188		23	±	1.73205	†
	DM	77	±	16.0935	a	56.6667	±	28.9885	ab	23.6667	±	7.0946	b	27	±	1	b
Chao1	OD	51	±	28.5832		49.6667	±	10.7858		22.6667	±	4.6188		24	±	0	†
Marin	DM	77.3333	±	16.2583	a	57	±	28.8444	ab	23.6667	±	7.0946	c	27.3333	±	1.1547	bc
ACE	OD	51	±	28.5832		49.6667	±	10.7858		22.6667	±	4.6188		24	±	0	†
Marin	DM	77.3333	±	16.2583	a	57	±	28.8444	ab	23.6667	±	7.0946	c	27.3333	±	1.1547	bc
Goods_coverage (%)	OD	1	±	0		1	±	0		0.999989	±	0		1	±	0
MRS	DM	1	±	0		0.99999	±	1.68231e-05		1	±	0		0.999987	±	2.27151e-05
Shannon	OD	4.73366	±	0.719022	a	4.67243	±	0.801616	a	2.67252	±	0.543931	b	2.70721	±	0.310101	b
VRBD	DM	5.2357	±	0.6082	a	4.59417	±	0.628933	a	2.66652	±	0.5167	b	2.82665	±	0.29769	b
Simpson	OD	0.94676	±	0.0176431	a	0.935701	±	0.0469422	a	0.748208	±	0.115177	b	0.724954	±	0.0780337	b
Cetri	DM	0.944029	±	0.0291531	a	0.921136	±	0.0433129	a	0.764125	±	0.0774116	b	0.740143	±	0.0815225	b
The values represent mean ± standard deviation of triplicate determinations (n=3). OD, the dorsal part of the ordinary muscle; DM, dark muscle. Daggers for the same storage days and the same alpha diversity index with a different letter indicate significant difference. Small letters for the same flesh types and the same alpha diversity index with a different letter indicate significant difference.
